# Supplementary material for: SnRK1-triggered switch of bZIP63 dimerization mediates the low-energy response in plants
Source: eLife. 2015 Aug 11;4:e05828. doi: 10.7554/eLife.05828 (PMC4558565; doi:10.7554/eLife.05828)
Supplement: Figure 6—source data 1. — Text file containing the sequences of the bZIP63 homologes used for ClustalΩ alignment in Figure 5B and Figure 5—figure supplement 3 in fasta format. DOI: http://dx.doi.org/10.7554/eLife.05828.028 [file elife05828s005.txt]

>Arabidopsis_thailana_bZIP63
MEKVFSDEEISGNHHWSVNGMTSLNRSASEWAFNRFIQESSAAADDGESTTACGVSVSSPPNVPVDSEEYRAFLKSKLNLACAAVAMKRGTFIKPQDTSGRSDNGGANESEQASLASSKATPMMSSAITSGSELSGDEEEADGETNMNPTNVKRVKRMLSNRESARRSRRRKQAHLSELETQVSQLRVENSKLMKGLTDVTQTFNDASVENRVLKANIETLRAKVKMAEETVKRLTGFNPMFHNMPQIVSTVSLPSETSNSPDTTSSQVTTPEIISSGNKGKALIGCKMNRTASMRRVESLEHLQKRIRSVGDQ

>Physcomitrella_patens
MQRNFSVDDILGTFWKLDTQGDAKGPIVSIPEDVEDDEDTHIPVVGSLRTKEDRGMNRSASEYAFQEFLRVSEAGGGFARSKSRFNNEDIRDNNDDEDDTDPPSSPSPASPASPKTSENRTEVSKEELDCSSEADKVPRMLPTLPPKLEVPTMSGIVDHVEDALNPLFSGIRHEVESAATVTNSPQEYEFFLKHKLDLACAAVALSRSAAGGAKVGPLAPQSSISPGAYGVMGSGDPIGIPALPPKPEYGAMVPPTRTRAVTSGSDVSEDDESEQGQNVPPGDIKRVKRMLSNRESARRSRRRKQAHLTELETQVAQLRAENNTILKRVTEITIKFQEAALENRVLKTDVATLQAKLKMAESMVSGTTNGQVASMDLPLSASRYLTYSSGGNGTQYMQQAPVLQQEQQQGFTGIKMGRTPSMQRVASLEHLQKRIRGGPGCNNPVWGVSLDDEHSMLEQHED

>Selaginella_moellendorffii
MAPPPPAQARGMNRSDSEWAFQEFLREHDDAIQEEGDGARSASIPGAPQQASAAGGAGIGSRLAPVTEESGVEEVEDRQLDPLFSRLSSSESKFGQLDPEAYQDYLKKRLELACAAVALTRASNRKGSNDSSSKNATVAGGIPALPPKPEYKDKPSATSGSSREHSDDEEGDADHSTVEQSTEPSDMKRMRRMLSNRESARRSRRRKQAHMSDLEMQVAQLRVENSTLLKQLNDINKKFGDAAVDNRVLKSDVEALRAKVKMAENVVSRAGSNGSMNFCNRPHQQKSPAFQIIDEEDHAHHQDHQSPQQENSGSGGGGSKMNRTPSMQRVASLEHLQKRIRGPPCNNTNTNSERD

>Zea_mays
MERVFSMEEIPNPYWAPPHPQPAAGGAVAAPGGVGGAGDAAGAMNRCPSEWYFQKFLEEAVLDSPGPVAGVGRSSGQAGVEAAESKPLGAAAPASVSSSVVDPVEYNAMLKQKLEKDLAAIAMWRASGAAPPDLSATAASLPSVGAPHAAPLKPVGGTESLVQNMLAGAPVGGSGPHVVQIADIPVKQTTSSSSREQSDDDDMEGDAETNGNGNPVQQRQQRRKQSNRESARRSRSRKAAHLNELEAQVAQLRVENSSLLRRLADVNQKFNEAAVDNRVLKADVETLRAKVKMAEDSVKRVTGMNALYPAVSDMSSLSMPFNGSPSDSASDSTVPVQDDLNSYFANPSEIGCNNGYMPDIASSVQQDDNFVNGYQAAGKMGRTDSLQRVASLEHLQKRMCGGPASSGSTS

>Oryza_sativa
MERVFSVEEISDPFWVPPPPPQSAAAAQQQGGGGVASGGGGGVAGGGGGGNAMNRCPSEWYFQKFLEEAVLDSPVPNPSPRAEAGGIRGAGGVVPVDVKQPQLSAAAAAAATTSAVVDPVEYNAMLKQKLEKDLAAVAMWRASGTVPPERPGAGSSLLNADVSHIGAPNSIGGNATPVQNMLSGPSGGSGSQLVQNVDVLVKQPTSSSSREQSDDDDMEGEAETTGTARPADQRLQRRKQSNRESARRSRSRKAAHLNELEAQVSQLRVENSSLLRRLADVNQKYNDAAVDNRVLKADVETLRAKVKMAEDSVKRVTGMNALFPAASDMSSLSMPFNSSPSEATSDAAVPIQDDPNNYFATNNDIGGNNNYMPDIPSSAQEDEDFVNGALAAGKIGRTASLQRVASLEHLQKRMCGGPASSGSTS

>Vitis_vinifera
MDRVFSVDEIPEQFWASPPSSSKEPSQMNRSASEWAFQRFLQESSSPPSSSSVSASGPSAENDVVELKVPIDDPKPTPAPPAPPAPATSLDPPPNVPIDSEEYQAFLKSRLNLACAAVALSRASFVKPQDSAALADTGSQASKTSQLRSQAPCKGSGYDLSGAPDKEAGGPLGIPSLPAMQKKAGAQLRPTTSESSREHSDDDEVEGETETIENMDPADAKRVRRMLSNRESARRSRRRKQAHLTELETQVAQLRLENSSLLKRLTDISQKYNEAAVDNRVLKADVETLRAKVKMAEETVKRVTGLNPLFQTMSEISMAGMHSFDGSPSDTSADAAVPNPAAAGAAGNKMGRTASLQRVASLEHLQKRIRGAVNGPQGSGNQQ

>Populus_trichocarpa
MERVFSVEDNITELFWSPPPPPPDDLSKMNRSESEWAFERFLQEASACSFSNGTCATAASSFAAPAIIPVESDDYHAFLKSKLNLACAAVALTRASFVKPLDSPAAAESGSQASNTSQLGSHAPSKGAGYDLPISQDKDANEPLGTPSLPSMQRKSAVTVKPTTSVSSRELSEDDENEAETELTENMQPADAKRVRRMLSNRESARRSRSRKQAHLTELETQVAQLRVENSSLLKSLTDISQKYNESAVDNRVLKADVETLRAKVKMAEETVKRFTGLNTMFHALPDISTMSMSSFDGSPSDTADAAVPVKDDPKHHFYKAPNNPITTHDSRPRGNNVLADISSVENVQPNPVPAAGVSGNKMGRTPSLQRVASLEHLQKRIRGGASPCGPQSNGEQAK

>Medicago_truncatula
MERVLSIAEITEQYWLTSKACKGGDTKMNRSDSEWAFQKFLREQEAAEEAEAATAKPSSSSTSTSTSSSTVDVNLKINNSIDSEDYQALLKTKLDLACAAVAKSRGSLVKSQDPDNGSQPSYPYELGPLATLKECGPSGNDPSKLQNKDIKVAVGVPCMPKKPAVTIKSTTSGSSDDEEGDGEINMNGDNPTDAKRVRRMLSNRESARRSRRRKQAHLTELETQVSELRGENSSLLKRLTDVTQKFNNSAVDNRILKADVETLRAKVKMAEETVKRFTGSNPVFNAMSEVSSMGMSLFDGSPSESSADASVPVQEDPNNHFFQPLPNHLMSSHDMRGANNRSGSIISSAESGQNTPAGGNKIGRTNSLPRVASLEHLQSRIRGGAEEDK

>Glycine_max
MDRVFSVDDISDHFWPPPPIPVSGANTSSQMSRSASEWAFQRFIQEASASAPSPPSSSSPADVVFVEIDDQPKPTPPPPSHGGVLPSDPGPVALDSEEYQAFLKSKLNLACAAVAMTRGSLAKSQDPSPFSDGGSQPTNPSLVGSQTTSKGSIPSGNDQSKLQDKDINAPVGIPSIPAIQKKPAVAIRPSTSGSSREQSDDEDIEGETSMNDNTDPADVKRVRRMLSNRESARRSRRRKQAHLTDLETQVSQLRGENSTLLKRLTDVSQKYSDSAVDNRVLKADVETLRAKVKMAEETVKRITGLNPMPHAMSDISSLGLPSFDGRSPSDTSADASVPVQDDPHHHFYQPTLNNPIPSHDPIVNNGLGGISSIENVQQQNAAAVVGGNKIGQTASLQRVASLEHLQKRIRGGPPSEQ
